# Supplementary material for: Isolation and Characterization of Terpenoids with Promising Biopesticide Activity from Dittrichia viscosa (L.) Roots
Source: Int J Mol Sci. 2026 Mar 24;27(7):2949. doi: 10.3390/ijms27072949 (PMC13073822; doi:10.3390/ijms27072949)
Supplement: Supplementary file 1 [file ijms-27-02949-s001.zip]

Archive with 1 entries (1 files):
- ijms-4157005-supplementary.pdf
